# Supplementary material for: The Principal Salivary Gland Is the Primary Source of Digestive Enzymes in the Saliva of the Brown Marmorated Stink Bug, Halyomorpha halys
Source: Front Physiol. 2019 Oct 11;10:1255. doi: 10.3389/fphys.2019.01255 (PMC6797616; doi:10.3389/fphys.2019.01255)
Supplement: Supplementary file 2 [file Table_2.XLSX]

## Sheet: STB2
Supplementary Table 2: H. halys nuclease transcripts
H. halys nuclease	Length (AA)	Protein description	Hit_species	Length of reference proein (AA)	Hit_accession	E_value		RPKM
							ASG	PSG	Gut
Endonuclease-1	779	endonuclease	Mycobacterium sp. 1554424.7	1275	WP_082937037.1	0	2.05	0.46	0.98
Endonuclease-2	212	endonuclease	Mycobacterium sp. 1100029.7	1275	WP_082962391.1	0	1.94	0.79	1.09
Endonuclease-3	343	endonuclease	Helicobacter pylori	1108	WP_001897351.1	0	0.93	0.3	0.35
Endonuclease-4	402	endonuclease	Bacillus cereus	1275	WP_080450776.1	0	2.1	0.66	1.31
Endonuclease-5	179	endonuclease III	Nosema bombycis CQ1	270	EOB14033.1	6.26879e-96	1.03	0.06	0.08
Endonuclease-6	211	endonuclease III	Candidatus Pantoea carbekii	208	WP_022564626.1	2.31654e-138	0	0	0.59
Endonuclease-7	111	endonuclease, partial	Enterobacter hormaechei subsp. oharae	522	KHM00523.1	1.29618e-67	0.19	0.77	0.23
Endonuclease-8	157	endonuclease, partial	Enterobacter hormaechei subsp. oharae	290	KHL97719.1	7.31381e-102	1.29	0.5	0.6
Endonuclease-9	673	excinuclease ABC subunit B	Candidatus Pantoea carbekii	673	WP_022564729.1	0	0	0	1.71
Endonuclease-10	824	DNA repair endonuclease XPF	Halyomorpha halys	824	XP_014290214.1	0	4.17	0.95	3.19
Endonuclease-11	299	endonuclease III-like protein 1	Halyomorpha halys	299	XP_014278209.1	0	5.25	1.74	5.45
Endonuclease-12	497	endonuclease/exonuclease/phosphatase family domain-containing protein 1-like isoform X1	Halyomorpha halys	497	XP_014272434.1	0	1.27	0.3	2.64
Endonuclease-13	378	flap endonuclease 1	Halyomorpha halys	378	XP_014291612.1	0	10.2	2.2	14.29
Endonuclease-14	389	flap endonuclease-1	Nosema apis BRL 01	344	EQB62347.1	1.60594e-126	7.95	3.26	1.17
Endonuclease-15	332	flap endonuclease GEN	Halyomorpha halys	500	XP_014286236.1	0	0.97	0.61	2.35
Endonuclease-16	395	mismatch repair endonuclease pms1-like	Papilio xuthus*	310	XP_013181804.1	3.36209e-105	7.58	2.55	1.23
Endonuclease-17	261	mismatch repair endonuclease PMS2	Halyomorpha halys	858	XP_014271444.1	0	2.66	1.51	1.25
Endonuclease-18	137	mismatch repair endonuclease PMS2	Halyomorpha halys	858	XP_014271444.1	1.6449e-71	3.01	1.85	1.4
Endonuclease-19	475	mismatch repair endonuclease PMS2	Halyomorpha halys	858	XP_014271444.1	0	1.13	0.43	1.2
Endonuclease-20	270	probable endonuclease 4	Papilio xuthus	275	XP_013181644.1	4.06771e-162	3.37	0.99	0.54
Endonuclease-21	223	probable endonuclease LCL3	Papilio xuthus	215	XP_013173042.1	2.23695e-105	6.63	2.48	1.55
Endonuclease-22	152	crossover junction endonuclease MUS81	Halyomorpha halys	635	XP_014278866.1	1.88044e-129	1.56	0.56	0.51
Endonuclease-23	280	crossover junction endonuclease MUS81	Halyomorpha halys	635	XP_014278866.1	0	1.51	0.8	1.03
Endonuclease-24	158	crossover junction endonuclease MUS81-like, partial	Papilio xuthus	472	XP_013180884.1	3.82796e-90	2	0.32	0.32
Exonuclease -1	369	Exonuclease 1	Nosema bombycis CQ1	348	EOB14622.1	4.04539e-164	2.01	0.83	0.41
Exonuclease -2	160	Exonuclease 1	Nosema bombycis CQ1	181	EOB11617.1	2.63221e-51	2.52	1.67	0.63
Exonuclease -3	178	exonuclease V subunit gamma	Candidatus Pantoea carbekii	1130	WP_046201167.1	2.36433e-109	0	0	0.67
Exonuclease -4	127	exosome complex exonuclease rrp4, partial	Nosema bombycis CQ1	217	EOB12759.1	2.59122e-73	5.26	2.06	1.04
Exonuclease -5	216	exosome complex exonuclease rrp41	Nosema apis BRL 01	196	EQB60299.1	5.24438e-50	6.57	3.09	2.06
Exonuclease -6	104	5'- exonuclease Apollo-like	Halyomorpha halys	296	XP_014270242.1	2.40294e-65	0.44	0.2	0.77
Exonuclease -7	101	DIS3-like exonuclease 2 isoform X1	Halyomorpha halys	1111	XP_014280330.1	7.95372e-61	1.74	0.9	2.35
Exonuclease -8	247	DIS3-like exonuclease 2 isoform X2	Halyomorpha halys	1093	XP_014280331.1	2.44255e-160	0.54	0	0.47
Exonuclease -9	455	DIS3-like exonuclease 2 isoform X2	Halyomorpha halys	1093	XP_014280331.1	0	1.11	0.56	1.68
Exonuclease -10	255	DIS3-like exonuclease 2 isoform X2	Halyomorpha halys	1093	XP_014280331.1	1.1695e-174	1.1	0.45	1.33
Exonuclease -11	204	exonuclease 1 isoform X1	Halyomorpha halys	780	XP_014292569.1	7.58176e-111	0.87	0.5	0.47
Exonuclease -12	327	exonuclease 1 isoform X2	Halyomorpha halys	626	XP_014292575.1	0	1.18	1.07	0.53
Exonuclease -13	808	exonuclease mut-7 homolog	Halyomorpha halys	808	XP_014288311.1	0	10.55	6.45	9.74
Exonuclease -14	684	uncharacterized exonuclease C637.09 isoform X1	Halyomorpha halys	714	XP_014279339.1	0	0.74	1.29	1.3
Exonuclease -15	708	uncharacterized exonuclease C637.09 isoform X1	Halyomorpha halys	714	XP_014279339.1	0	2.75	2.08	5.32
Exonuclease -16	228	Werner Syndrome-like exonuclease	Halyomorpha halys	404	XP_014284328.1	9.64962e-171	9.05	1.89	8.19
Exonuclease -17	145	single-stranded-DNA-specific exonuclease RecJ	Candidatus Pantoea carbekii	582	AKC32392.1	5.24631e-86	0	0	0.68
Exonuclease -18	185	single-stranded-DNA-specific exonuclease RecJ	Candidatus Pantoea carbekii	579	WP_046201217.1	1.25653e-126	0	0	0.54
Exonuclease -19	117	single-stranded-DNA-specific exonuclease RecJ	Candidatus Pantoea carbekii	579	WP_044170064.1	6.8672e-77	0	0	1.36
Exonuclease -20	218	YchF/TatD family DNA exonuclease	Candidatus Pantoea carbekii	263	WP_022564672.1	4.97314e-157	0	0	1.09
Nucleotidase-1	248	3'(2'),5'-bisphosphate nucleotidase CysQ	Candidatus Pantoea carbekii	248	WP_022564277.1	2.02697e-171	0	0	0.87
Nucleotidase-2	328	3'(2'),5'-3'-bisphosphate nucleotidase 1 isoform X1	Halyomorpha halys	299	XP_014283976.1	0	7.12	1.01	20.41
Nucleotidase-3	108	3'(2'),5'-bisphosphate nucleotidase 1 isoform X2	Halyomorpha halys	295	XP_014283977.1	4.08173e-31	16.24	1.1	4.81
Nucleotidase-4	193	5'-3'-nucleotidase domain-containing protein 1-like	Halyomorpha halys	459	XP_014277770.1	6.90341e-120	0.74	0.09	0.26
Nucleotidase-5	228	5'-3'-nucleotidase domain-containing protein 1-like	Halyomorpha halys	459	XP_014277770.1	1.5724e-161	0.73	0.07	0.24
Nucleotidase-6	521	5'-3'-nucleotidase domain-containing protein 3 isoform X2	Halyomorpha halys	523	XP_014280301.1	0	2.34	0.55	3.38
Nucleotidase-7	426	5'-nucleotidase domain-containing protein 1-like isoform X1	Halyomorpha halys	403	XP_014279662.1	0	9.52	4.39	6.23
Nucleotidase-8	295	7-methylguanosine phosphate-specific 5'-3'-nucleotidase A-like	Halyomorpha halys	294	XP_014279459.1	0	13.57	3.59	42.61
Nucleotidase-9	268	7-methylguanosine phosphate-specific 5'-3'-nucleotidase A-like	Halyomorpha halys	294	XP_014279459.1	0
Nucleotidase-10	228	7-methylguanosine phosphate-specific 5'-3'-nucleotidase A-like	Halyomorpha halys	294	XP_014279459.1	4.56423e-126
Nucleotidase-11	219	7-methylguanosine phosphate-specific 5'-3'-nucleotidase A-like	Halyomorpha halys	294	XP_014279459.1	1.75653e-125
Nucleotidase-12	249	7-methylguanosine phosphate-specific 5'-3'-nucleotidase A-like	Halyomorpha halys	294	XP_014279459.1	2.33493e-126
Nucleotidase-13	141	7-methylguanosine phosphate-specific 5'-3'-nucleotidase-like	Halyomorpha halys	295	XP_014279458.1	1.26261e-89	6.01	3.25	8.42
Nucleotidase-14	121	7-methylguanosine phosphate-specific 5'-3'-nucleotidase-like	Halyomorpha halys	295	XP_014279458.1	2.09378e-85
Nucleotidase-15	169	7-methylguanosine phosphate-specific 5'-3'-nucleotidase-like	Halyomorpha halys	295	XP_014279458.1	9.74776e-116	11.51	3.98	6.22
Nucleotidase-16	101	7-methylguanosine phosphate-specific 5'-3'-nucleotidase-like	Halyomorpha halys	295	XP_014279458.1	2.32526e-61
Nucleotidase-17	554	cytosolic purine 5'-3'-nucleotidase isoform X2	Halyomorpha halys	561	XP_014288064.1	0	57.31	6.73	21.86
Nucleotidase-18	561	cytosolic purine 5'-3'-nucleotidase isoform X2	Halyomorpha halys	561	XP_014288064.1	0
Nucleotidase-19	122	cytosolic purine 5'-3'-nucleotidase isoform X2	Stomoxys calcitrans	725	XP_013099380.1	6.78084e-12	6.82	2.64	9.6
Nucleotidase-20	554	cytosolic purine 5'-nucleotidase isoform X3	Halyomorpha halys	539	XP_014288065.1	0	74.53	8.92	25.33
Nuclease-1	100	putative nuclease HARBI1	Halyomorpha halys	347	XP_014292439.1	6.09852e-90	2.29	0.23	0.75
Nuclease-2	174	putative nuclease HARBI1	Halyomorpha halys	347	XP_014292439.1	3.42687e-125	20.2	10.57	33.54
Nuclease-3	347	putative nuclease HARBI1	Halyomorpha halys	347	XP_014292439.1	0
Nuclease-4	128	putative nuclease HARBI1	Halyomorpha halys	347	XP_014292439.1	6.93925e-93
Nuclease-5	144	putative nuclease HARBI1	Halyomorpha halys	347	XP_014292439.1	0
Nuclease-6	362	putative nuclease HARBI1	Halyomorpha halys	362	XP_014272557.1	0	11.24	5.22	7.83
Nuclease-7	205	putative nuclease HARBI1	Halyomorpha halys	362	XP_014272557.1	1.85623e-133
Nuclease-8	175	putative nuclease HARBI1	Halyomorpha halys	362	XP_014272557.1	7.93633e-125
Nuclease-9	112	putative nuclease HARBI1 isoform X2	Halyomorpha halys	327	XP_014281041.1	2.685e-74	0.55	0.7	1.44
Nuclease-10	203	fanconi-associated nuclease 1-like	Halyomorpha halys	669	XP_014271242.1	4.20771e-145	1.57	0.51	1.8
Nuclease-11	113	fanconi-associated nuclease 1-like	Halyomorpha halys	669	XP_014271242.1	3.2434e-70	0.57	0	0.65
Nuclease-12	906	staphylococcal nuclease domain-containing protein 1	Halyomorpha halys	906	XP_014278165.1	0	51.98	61.03	86.97
Nuclease-13	175	phospholipase D family protein	Candidatus Pantoea carbekii	177	WP_046201249.1	6.57193e-122	0	0	0.81
Nuclease-14	105	multifunctional CCA addition/repair protein	Candidatus Pantoea carbekii	408	WP_022564294.1	1.44849e-64	0	0	0.5
Nuclease-15	110	crossover junction endodeoxyribonuclease RuvC	Candidatus Pantoea carbekii	155	WP_022564584.1	2.72993e-72	0	0	1.28
Nuclease-16	565	DNA replication ATP-dependent helicase/nuclease DNA2-like	Halyomorpha halys	1232	XP_014279805.1	0	1.41	0.14	0.85
Nuclease-17	103	DNA replication ATP-dependent helicase/nuclease DNA2-like	Papilio xuthus	714	XP_013173317.1	4.66181e-18	2.1	1.05	0
Nuclease-18	118	DNA replication ATP-dependent helicase/nuclease dna2-like, partial	Halyomorpha halys	560	XP_014292916.1	6.0618e-77	0.6	0	0.82
Nuclease-19	115	DNA replication ATP-dependent helicase/nuclease dna2-like, partial	Halyomorpha halys	560	XP_014292916.1	7.9643e-71	0.4	0	0.65
uncharacterized nuclease_f410	411	LOC106684787/venom nuclease-like protein 1(DNA/RNA non-specific endonuclease; pfam01223)	Halyomorpha halys	362	XP_024218583.1	0	102.99	4141.56	4.71
uncharacterized nuclease_f435	436	LOC106684787/venom nuclease-like protein 1(DNA/RNA non-specific endonuclease; pfam01223)	Halyomorpha halys	362	XP_024218583.1	0
Endoribonuclease-1	198	endoribonuclease Dcr-1	Halyomorpha halys	2067	XP_014270680.1	5.83492e-68	0.77	0.16	1.92
Endoribonuclease-2	205	endoribonuclease Dcr-1	Halyomorpha halys	2067	XP_014270680.1	7.09842e-112	0.53	0.39	1.48
Endoribonuclease-3	142	endoribonuclease Dcr-1	Halyomorpha halys	2067	XP_014270680.1	1.05896e-90	0.56	0.5	0.53
Endoribonuclease-4	144	endoribonuclease Dcr-1	Halyomorpha halys	2067	XP_014270680.1	4.80398e-92	0.82	0.36	1.03
Endoribonuclease-5	309	endoribonuclease Dcr-1	Halyomorpha halys	2067	XP_014270680.1	0	0.8	0.46	1.37
Endoribonuclease-6	1631	endoribonuclease Dicer isoform X2	Halyomorpha halys	1631	XP_014275311.1	0	30.83	9.41	25.5
Endoribonuclease-7	537	endoribonuclease Dicer isoform X2	Halyomorpha halys	1631	XP_014275311.1	0	0.81	0.25	1.19
Endoribonuclease-8	983	endoribonuclease Dicer isoform X2	Halyomorpha halys	1631	XP_014275311.1	0	45.13	7.56	15.48
Endoribonuclease-9	932	serine/threonine-protein kinase/endoribonuclease IRE1	Halyomorpha halys	1002	XP_014275128.1	0	15.18	1.83	6.36
Exoribonuclease-1	211	exoribonuclease II	Candidatus Pantoea carbekii	649	WP_022564621.1	4.89893e-135	0	0	0.58
Exoribonuclease-2	682	exoribonuclease r	Nosema ceranae	869	KKO76434.1	0	0.93	0.92	0.18
Exoribonuclease-3	141	exoribonuclease r	Nosema ceranae	869	KKO76434.1	4.63722e-41	1.78	0.9	0.31
Exoribonuclease-4	144	exodeoxyribonuclease V subunit alpha	Candidatus Pantoea carbekii	617	WP_022564146.1	3.99038e-79	0	0	0.49
Exoribonuclease-5	1557	5'-3' exoribonuclease 1	Halyomorpha halys	1552	XP_014290344.1	0	6.04	1.56	6.97
Exoribonuclease-6	870	5'-3' exoribonuclease 2 homolog	Halyomorpha halys	870	XP_014274467.1	0	4.23	2.88	6.67
Exoribonuclease-7	260	5'-3' exoribonuclease 2 homolog	Papilio xuthus	488	XP_013170370.1	2.75938e-145	3.2	1.56	0.95
Exoribonuclease-8	644	5'-3' exoribonuclease 2-like	Papilio xuthus	775	XP_013174213.1	0	3.07	1.12	0.48
Exoribonuclease-9	287	5'-3' exoribonuclease 2-like isoform X4	Halyomorpha halys	287	XP_014287088.1	7.4014e-74	9.8	2.03	0.08
Exoribonuclease-10	639	RNA exonuclease 1 homolog	Halyomorpha halys	1104	XP_014272044.1	0	2.31	1.1	2.31
Exoribonuclease-11	250	RNA exonuclease 1 homolog	Halyomorpha halys	1104	XP_014272044.1	1.08469e-40	1.1	0.49	1.83
Exoribonuclease-12	139	RNA exonuclease 1 homolog	Halyomorpha halys	1104	XP_014272044.1	3.48057e-76	1.21	0.57	1.26
Exoribonuclease-13	534	RNA exonuclease 1 homolog isoform X1	Halyomorpha halys	534	XP_014288889.1	0	21.16	10.09	17.17
Exoribonuclease-14	522	RNA exonuclease 1 homolog isoform X2	Halyomorpha halys	522	XP_014288890.1	0	24.56	9.62	18.44
Exoribonuclease-15	349	RNA exonuclease 1-like	Papilio xuthus	216	XP_013169006.1	1.78327e-106	2.34	0.93	0.4
Exoribonuclease-16	285	RNA exonuclease 4	Halyomorpha halys	285	XP_014282968.1	0	7	6.62	22.15
Exoribonuclease-17	937	exosome complex exonuclease RRP44	Halyomorpha halys	937	XP_014288410.1	0	6.11	4.51	5.27
Exoribonuclease-18	228	exosome complex exonuclease RRP44-like	Papilio xuthus	689	XP_013163731.1	4.91348e-114	6.34	3.9	0.78
Exoribonuclease-19	289	poly(U)-specific endoribonuclease homolog	Halyomorpha halys	289	XP_014273088.1	0	22.54	3.6	14.91
Ribonuclease-1	272	Putative deoxyribonuclease TATDN1	Nosema bombycis CQ1	270	EOB15019.1	2.33108e-140	4.11	1.37	0.83
Ribonuclease-2	300	putative deoxyribonuclease TATDN1	Halyomorpha halys	300	XP_014273134.1	0	24.27	14.56	45.29
Ribonuclease-3	366	plancitoxin-1/deoxyribonuclease ii	Halyomorpha halys	366	XP_014283137.1	0	25.31	0.59	146.37
Ribonuclease-4	314	Serine/threonine-protein kinase/endoribonuclease IRE1	Nosema bombycis CQ1	439	EOB14063.1	1.34537e-116	4.6	1.23	0.57
Ribonuclease-5	507	PAB-dependent poly(A)-specific ribonuclease subunit PAN2	Halyomorpha halys	1175	XP_014271416.1	0	2.07	0.93	6
Ribonuclease-6	243	PAB-dependent poly(A)-specific ribonuclease subunit PAN2	Halyomorpha halys	1175	XP_014271416.1	1.36045e-169	2.16	1.12	2.91
Ribonuclease-7	409	PAB-dependent poly(A)-specific ribonuclease subunit PAN2	Halyomorpha halys	1175	XP_014271416.1	0	5.54	1.49	3.86
Ribonuclease-8	437	PAB-dependent poly(A)-specific ribonuclease subunit PAN2	Halyomorpha halys	1175	XP_014271416.1	0
Ribonuclease-9	603	PAB-dependent poly(A)-specific ribonuclease subunit PAN3 isoform X1	Halyomorpha halys	603	XP_014290262.1	0	22.02	8.68	26.94
Ribonuclease-10	172	PAB-dependent poly(A)-specific ribonuclease subunit PAN3 isoform X1	Halyomorpha halys	603	XP_014290262.1	7.63759e-146
Ribonuclease-11	277	PAB-dependent poly(A)-specific ribonuclease subunit PAN3 isoform X1	Halyomorpha halys	603	XP_014290262.1	0
Ribonuclease-12	418	PAB-dependent poly(A)-specific ribonuclease subunit PAN3 isoform X1	Halyomorpha halys	603	XP_014290262.1	0
Ribonuclease-13	533	poly(A)-specific ribonuclease PARN-like domain-containing protein 1	Halyomorpha halys	533	XP_014282697.1	3.67942e-95	3.05	1.16	2.87
Ribonuclease-14	570	poly(A)-specific ribonuclease PARN-like isoform X1	Halyomorpha halys	570	XP_014290708.1	0	14.66	5.19	16.52
Ribonuclease-15	429	poly(A)-specific ribonuclease PARN-like isoform X1	Halyomorpha halys	570	XP_014290708.1	0
Ribonuclease-16	548	poly(A)-specific ribonuclease PARN-like isoform X3	Halyomorpha halys	548	XP_014290710.1	0	1.62	0.5	2.33
Ribonuclease-17	343	probable ribonuclease ZC3H12C	Halyomorpha halys	542	XP_014285107.1	0	1.14	0.4	1.6
Ribonuclease-18	120	probable ribonuclease ZC3H12C	Halyomorpha halys	542	XP_014285107.1	3.03448e-57	1.41	0.39	2.8
Ribonuclease-19	138	oligoribonuclease	Candidatus Pantoea carbekii	182	WP_022564261.1	2.07536e-82	0	0	1.69
Ribonuclease-20	694	ribonuclease 3	Halyomorpha halys	1326	XP_014278529.1	0	2.8	1.19	3.66
Ribonuclease-21	230	ribonuclease 3	Halyomorpha halys	1326	XP_014278529.1	1.19979e-123	0.75	0.37	2.13
Ribonuclease-22	142	ribonuclease 3	Halyomorpha halys	1326	XP_014278529.1	8.67264e-64	0.79	0.44	2.66
Ribonuclease-23	266	ribonuclease 3	Halyomorpha halys	1326	XP_014278529.1	0	1.05	0.34	1.48
Ribonuclease-24	106	ribonuclease H-like	Halyomorpha halys	208	XP_014282277.1	8.32641e-48	1.12	0	0.42
Ribonuclease-25	345	ribonuclease H1	Halyomorpha halys	345	XP_014271766.1	0	4.57	1.59	4.02
Ribonuclease-26	286	ribonuclease H2 subunit A	Halyomorpha halys	327	XP_014276147.1	0	0.6	0.15	0.42
Ribonuclease-27	240	ribonuclease H2 subunit A-like	Papilio xuthus	240	XP_013172764.1	1.29834e-124	1.38	0.61	0.21
Ribonuclease-28	309	ribonuclease H2 subunit B	Halyomorpha halys	301	XP_014277278.1	5.07348e-179	2.68	0.88	2.39
Ribonuclease-29	133	ribonuclease H2 subunit C	Halyomorpha halys	133	XP_014274997.1	4.69964e-92	1.17	0.49	0.8
Ribonuclease-30	94	ribonuclease kappa-B-like	Halyomorpha halys	94	XP_014274952.1	1.38987e-61	243.2	13.77	117.26
Ribonuclease-31	242	ribonuclease Oy-like	Halyomorpha halys	242	XP_014273779.1	3.07373e-178	20.56	3112.01	7.83
Ribonuclease-32	143	ribonuclease P protein subunit p20-like	Halyomorpha halys	143	XP_014292923.1	3.74382e-97	10.25	4.11	11.61
Ribonuclease-33	184	ribonuclease P protein subunit p25-like protein	Halyomorpha halys	184	XP_014289039.1	1.82121e-104	9.73	4.72	12.51
Ribonuclease-34	198	ribonuclease P protein subunit p30	Halyomorpha halys	252	XP_014284033.1	6.63532e-137	0.98	0.46	0.74
Ribonuclease-35	304	ribonuclease P protein subunit p38-like	Halyomorpha halys	304	XP_014285108.1	0	4.01	1.75	6
Ribonuclease-36	332	ribonuclease P protein subunit p40-like	Halyomorpha halys	370	XP_014294056.1	0	1.88	1.64	3.76
Ribonuclease-37	178	ribonuclease P protein subunit rpr2	Cimex lectularius	168	XP_024086018.1	1e-32	4.67	1.42	7.61
Ribonuclease-38	302	ribonuclease T2 isoform X1	Halyomorpha halys	302	XP_014291105.1	0	19.63	5.56	77.28
Ribonuclease-39	350	ribonuclease T2 isoform X1	Halyomorpha halys	302	XP_014291105.1	0
Ribonuclease-40	138	ribonuclease UK114	Halyomorpha halys	138	XP_014276051.1	1.09774e-90	47.24	0.96	115.19
Ribonuclease-41	379	ribonuclease ZC3H12A-like	Halyomorpha halys	379	XP_014279329.1	0	17.62	6.23	10.31
Ribonuclease-42	126	ribonucleases P/MRP protein subunit POP1 isoform X1	Halyomorpha halys	816	XP_014276047.1	1.81379e-53	0.17	1.1	0.73
Ribonuclease-43	106	ribonucleases P/MRP protein subunit POP1 isoform X2	Halyomorpha halys	775	XP_014276048.1	1.08837e-47	0.52	0.66	0.55
Ribonuclease-44	163	ribonucleases P/MRP protein subunit POP1 isoform X2	Halyomorpha halys	775	XP_014276048.1	4.15045e-112	0.78	0.77	0.66
Ribonuclease-45	140	ribonuclease E	Candidatus Pantoea carbekii	1028	WP_046201116.1	2e-50	0.56	0.13	0.72
Ribonuclease-46	156	ribonuclease HI	Candidatus Pantoea carbekii	156	WP_046201141.1	7.19506e-111	0	0	1.44
Ribonuclease-47	145	ribonuclease HII	Candidatus Pantoea carbekii	201	WP_022564425.1	4.38512e-84	0	0	0.82
Ribonuclease-48	174	ribonuclease III	Candidatus Pantoea carbekii	232	WP_044169988.1	5.86166e-97	0	0	0.58
Ribonuclease-49	146	ribonuclease R	Candidatus Pantoea carbekii	767	WP_022564272.1	3.23013e-98	0	0	0.72
Ribonuclease-50	270	ribonuclease R	Candidatus Pantoea carbekii	767	WP_082085725.1	5.53739e-175	0	0.03	0.71
Ribonuclease-51	199	ribonuclease T	Candidatus Pantoea carbekii	224	WP_022564635.1	5.11438e-138	0	0	0.7
Ribonuclease-52	210	ribonuclease Z	Encephalitozoon intestinalis ATCC 50506	596	XP_003073004.1	5.26574e-47	1.1	0.27	0.03
Ribonuclease-53	119	ribonuclease Z	Candidatus Pantoea carbekii	303	WP_022564199.1	1.56307e-80	0	0	0.85
* Hits assigned to Papilio xuthus appear to be derived from Nosema spp.
