# Supplementary material for: The Principal Salivary Gland Is the Primary Source of Digestive Enzymes in the Saliva of the Brown Marmorated Stink Bug, Halyomorpha halys
Source: Front Physiol. 2019 Oct 11;10:1255. doi: 10.3389/fphys.2019.01255 (PMC6797616; doi:10.3389/fphys.2019.01255)
Supplement: Supplementary file 3 [file Table_3.xlsx]

## Sheet: STB3
Supplementary Table 3. Proteins identified from the H. halyswatery saliva (WS) proteome
Putative proteins	Reference accession no.	Sequence coverage (%)
ADP,ATP carrier protein 2	XP_014270284.1	1.8
alpha-amylase 4N-like	XP_014271054.1	41.2
activating signal cointegrator 1 complex subunit 3	XP_014272527.1	1
AMP deaminase 2	XP_014293002.1	1
basement membrane-specific heparan sulfate proteoglycan core protein	XP_024216158.1	1
carbonic anhydrase 1-like	XP_014281970.1	66
carbonic anhydrase 2-like isoform X1	XP_014281966.1	70.1
carboxypeptidase B-like	XP_014277059.1	7.5
carboxypeptidase B-like /uncharacterized protein LOC106680269	XP_014275318.2	43.5
cathepsin L1-like	XP_014292127.1	32.7
cathepsin L1-like	XP_014281793.1	38.7
chitinase-like protein EN03	XP_014279813.1	14
chitinase-like protein EN03	XP_024219260.1	13.6
chitinase-like protein EN03 isoform X1	XP_014277586.1	14.7
chromodomain-helicase-DNA-binding protein 7 isoform X3	XP_014283582.1	0.5
chymotrypsin-1-like	XP_014272491.1	26.3
chymotrypsin-1-like	XP_014274702.1	37
chymotrypsin-1-like	XP_014274701.1	20.5
CLIP domain-containing serine protease 2-like	XP_014272550.1	53.3
cyclin-Y	XP_014282078.1	5
D-galactoside-specific lectin-like	XP_014273004.1	51.1
D-galactoside-specific lectin-like	XP_014272999.1	27.4
D-galactoside-specific lectin-like	XP_014273005.1	35.1
D-galactoside-specific lectin-like	XP_014273023.1	49.1
D-galactoside-specific lectin-like	XP_014273024.1	50.9
ectonucleotide pyrophosphatase/phosphodiesterase family member 5-like	XP_014282145.1	14.4
elongation factor 1-alpha	XP_014270225.1	1.9
extensin-like, partial	XP_014273468.1	5.4
gelsolin, cytoplasmic	XP_014292137.1	1.4
glycine-rich protein 1-like isoform X1	XP_014292577.1	14.5
glycine-rich protein 1-like isoform X2	XP_014292578.1	13.3
iron-sulfur protein NUBPL	XP_014289624.1	23.6
leucine--tRNA ligase	WP_046201130.1	4.2
lipase member H-like	XP_014275628.1	39
lipase member H-like	XP_014275627.1	5.6
mannan endo-1,4-beta-mannosidase-like	XP_014289363.1	28.5
mannan endo-1,4-beta-mannosidase-like	XP_014289368.1	26.6
mannan endo-1,4-beta-mannosidase-like	XP_014289370.1	31.5
mannan endo-1,4-beta-mannosidase-like	XP_014289361.1	51.3
mannan endo-1,4-beta-mannosidase-like	XP_014289366.1	29.5
mucin-17-like isoform X1	XP_014273719.1	18
mucin-17-like isoform X2	XP_014273727.1	4.2
myogenesis-regulating glycosidase	XP_014294803.1	20
No hits found		6.2
papilin-like	XP_014278398.1	4.7
PDZ and LIM domain protein Zasp isoform X2	XP_014286610.1	1.2
PERQ amino acid-rich with GYF domain-containing protein 2 isoform X4	XP_014288902.1	59.6
PHD finger protein 14	XP_014291804.1	3.3
phospholipase A1-like isoform X2	XP_014273122.1	7.2
polyadenylate-binding protein, cytoplasmic and nuclear-like	XP_013171827.1	11.1
predicted protein	XP_001636483.1	6.8
probable JmjC domain-containing histone demethylation protein 2C isoform X2	XP_014273536.1	0.6
probable Ras GTPase-activating protein isoform X2	XP_024215122.1	3.7
probable salivary secreted peptide	XP_014275401.1	30.1
proteasome subunit alpha type-2	XP_014275161.1	9.9
protein MMS22-like	XP_014289382.1	7.4
protein unc-13 homolog B isoform X7	XP_014285116.1	2.3
proteoglycan 4-like isoform X1	XP_014273967.1	16.1
proteoglycan 4-like isoform X2	XP_014273974.1	19
putative defense protein 3	XP_014270440.1	4.9
rhamnose-binding lectin-like	XP_014280986.1	2.88
ribonuclease Oy-like	XP_014273779.1	53.7
ribosomal protein 63, mitochondrial	XP_014282029.1	7.1
serpin B3-like/serine protease inhibitor 88Ea-like	XP_014294378.1	4.5
SET and MYND domain-containing protein 4-like isoform X1	XP_014294611.	1.4
skin secretory protein xP2-like	XP_014285447.1	13.3
spidroin-1-like	XP_014274148.1	14.9
superoxide dismutase [Cu-Zn]-like	XP_014276813.1	7
superoxide dismutase [Cu-Zn]-like isoform X2	XP_014276814.1	7.7
tankyrase-like	XP_014282030.1	10.6
TOX high mobility group box family member 3-like isoform X4	XP_014272285.1	3.7
transferrin-like	XP_014287394.1	1.2
transforming growth factor-beta-induced protein ig-h3	XP_014270413.1	6.2
uncharacterized PE-PGRS family protein PE_PGRS3-like isoform X2	XP_014273676.1	7.2
uncharacterized protein LOC106678614	XP_014272700.1	43.6
uncharacterized protein LOC106682607	XP_014279039.1	68.9
uncharacterized protein LOC106682756	XP_014279280.1	5.5
uncharacterized protein LOC106684552	XP_014282183.1	60.3
uncharacterized protein LOC106684787/venom nuclease-like protein 1	XP_024218583.1	39.3
uncharacterized protein LOC106685051	XP_014283012.1	6.48
uncharacterized protein LOC106685430	XP_014283573.1	31.3
uncharacterized protein LOC106685433	XP_014283579.1	4.3
uncharacterized protein LOC106685435	XP_014283581.1	28.1
uncharacterized protein LOC106686232	XP_024217793.1	13
uncharacterized protein LOC106686232	XP_014284901.1	9.4
uncharacterized protein LOC106688384	XP_014288291.1	56.3
uncharacterized protein LOC106688387	XP_014288294.1	56.8
uncharacterized protein LOC106688388	XP_014288295.1	7.6
uncharacterized protein LOC106689094	XP_014289361.1	4.8
uncharacterized protein LOC106689101	XP_014289367.1	8.6
uncharacterized protein LOC106689102	XP_014289368.1	9.3
uncharacterized protein LOC106690193	XP_014291030.1	12.5
uncharacterized protein LOC106690304	XP_014291185.1	10.5
uncharacterized protein LOC106690607	XP_014291587.1	41
uncharacterized protein LOC106690723	XP_014291738.1	14.8
uncharacterized protein LOC106691510	XP_014292794.1	38.7
uncharacterized protein LOC112211146	XP_024218048.1	10.1
utrescine/spermidine ABC transporter ATP-binding protein	WP_044170018.1	2.4
valine--tRNA ligase-like isoform X1	XP_014294568.1	1.9
venom bpi-like protein 1, partial	AQM58315.1	10.5
venom carboxylesterase-6-like	XP_014292971.1	14
venom protease-like isoform X2	XP_014285104.1	5.7
venom serine protease	XP_014292641.1	35
venom serine protease	XP_014289625.1	23.8
venom serine protease 34-like	XP_014291670.1	13.8
venom serine protease 34-like	XP_014277254.1	53.2
venom serine protease-like	XP_014291671.1	59.1
venom serine protease-like	XP_014293119.1	38.8
venom serine protease-like	XP_014280682.1	11.1
venom serine protease-like	XP_014292325.1	3.8
venom serine protease-like	XP_014289432.1	4.1
venom serine protease-like/secreted salivary trypsin	XP_014286426.1/ABH09442.1	40.3
xanthine dehydrogenase/oxidase-like	XP_014283513.1	3.9
