# Supplementary material for: The Principal Salivary Gland Is the Primary Source of Digestive Enzymes in the Saliva of the Brown Marmorated Stink Bug, Halyomorpha halys
Source: Front Physiol. 2019 Oct 11;10:1255. doi: 10.3389/fphys.2019.01255 (PMC6797616; doi:10.3389/fphys.2019.01255)
Supplement: Supplementary file 4 [file Table_4.xlsx]

## Sheet: Sheet1
Supplementary Table 4. Proteins identified from the H. halys sheath saliva (SS) proteome.
Putative proteins	Reference accession no.	Sequence coverage (%)
activating signal cointegrator 1 complex subunit 3	XP_014272527.1	1
alpha-amylase 1-like	XP_014285294.1	2.7
alpha-amylase 4N-like	XP_014271054.1	2.7
carbonic anhydrase 1-like	XP_014281970.1	7.7
carbonic anhydrase 2-like isoform X1	XP_014281966.1	8.2
carboxypeptidase B-like	XP_014275318.1	4
chitinase 4	XP_014289628.1	3.8
chitinase-like protein EN03	XP_014279813.1	3.7
coiled-coil domain-containing protein 6	XP_014273571.1	2
D-galactoside-specific lectin-like	XP_014273024.1	20.4
D-galactoside-specific lectin-like	XP_014273005.1	13.7
D-galactoside-specific lectin-like	XP_014273023.1	27.7
DNA-directed RNA polymerase II subunit RPB2	XP_014290028.1	18.2
dynactin subunit 4	XP_014278374.1	2.5
E3 ubiquitin-protein ligase UBR2	XP_014274167.1	2.5
ejaculatory bulb-specific protein 3-like	XP_014285981.1	10
epsilon-sarcoglycan isoform X3	XP_024217359.1	4.5
exocyst complex component 4	XP_014282592.1	56.8
exportin-4-like	XP_014286027.1	1.6
glycine-rich cell wall structural protein 1.8-like	XP_014274147.1	39.4
glycine-rich protein 1-like isoform X1	XP_014292577.1	14.5
glycine-rich protein 1-like isoform X2	XP_014292578.1	13.2
homeobox protein 2-like	XP_014286071.1	23.9
hornerin-like	XP_014292120.1	54.9
hornerin-like	XP_024218783.1	14
hyphal wall protein 2-like	XP_024218664.1	17.6
inosine-5'-monophosphate dehydrogenase-like	XP_014286191.1	1.8
keratin-associated protein 21-1-like	XP_014291730.1	43.7
keratin, type I cytoskeletal 9-like	XP_014274154.1	3.8
keratinocyte proline-rich protein-like	XP_014291405.1	18.6
micronuclear linker histone polyprotein-like	XP_014292121.1	52.4
microtubule-actin cross-linking factor 1 isoform X6	XP_014294737.1	0.5
N-acetylglucosaminyl-phosphatidylinositol biosynthetic protein gpi1	XP_014288466.1	1.96
No hits found		12
No hits found		31.9
No hits found		11
No hits found		6.2
No hits found		8.8
No hits found		29.3
No hits found		15.6
NSFL1 cofactor p47	XP_014271123.1	3.7
oleosin-B6-like	XP_014291710.1	24.2
phospholipase A1-like isoform X2	XP_014273122.1	11.8
plexin-B isoform X2	XP_014294706.1	11.1
pre-mRNA-processing factor 40 homolog A isoform X3	XP_024214344.1	6.2
probable basic-leucine zipper transcription factor C	XP_014286073.1	50.3
probable salivary secreted peptide	XP_014275401.1	19.5
probable salivary secreted peptide	XP_014277690.1	10.6
protein KIAA0100	XP_024214960.1	0.4
proteoglycan 4-like isoform X1	XP_014273967.1	8.5
proteoglycan 4-like isoform X2	XP_014273974.1	7.6
putative ankyrin repeat protein RF_0381	XP_014274901.1	30.9
putative cysteine proteinase CG12163 isoform X1	XP_014278765.1	33.3
putative mediator of RNA polymerase II transcription subunit 15	XP_014286072.1	8.8
rab GTPase-activating protein 1 isoform X1	XP_014284415.1	1.2
retinoblastoma-like protein 1	XP_014272260.1	7.2
reverse transcriptase, partial	AAF75693.1	17
rhamnose-binding lectin-like	XP_014280986.1	6.2
RNA-binding protein FUS-like	XP_014287001.1	49
RUN and FYVE domain-containing protein 2 isoform X2	XP_014291704.1	4
spidroin-1-like	XP_014274152.1	10.1
spidroin-1-like	XP_014274148.1	50
spidroin-1-like isoform X2	XP_014290935.1	15.1
tankyrase-like	XP_014282030.1	3.1
titin-like	XP_014281398.1	17.6
tubulin gamma-1 chain-like isoform X3	XP_014293851.1	3.4
ubiquitin conjugation factor E4 B isoform X2	XP_014272947.1	1.8
ubiquitin-conjugating enzyme E2 R2-like	XP_014253578.1	10.7
uncharacterized family 31 glucosidase KIAA1161	XP_014294803.1	13.3
uncharacterized protein LOC106679835	XP_014274686.1	17.3
uncharacterized protein LOC106680729 isoform X2	XP_014276130.1	2.2
uncharacterized protein LOC106682271 isoform X1	XP_014278511.1	31
uncharacterized protein LOC106682528	XP_014278925.1	13.6
uncharacterized protein LOC106682607	XP_014279039.1	8.1
uncharacterized protein LOC106684239	XP_014281680.1	1.1
uncharacterized protein LOC106684787	XP_014282547.1	4
uncharacterized protein LOC106685560 isoform X2	XP_014283800.1	7.7
uncharacterized protein LOC106685979	XP_014284524.1	60
uncharacterized protein LOC106687955	XP_014287642.1	8.5
uncharacterized protein LOC106690303	XP_014291184.1	11.8
uncharacterized protein LOC106690723	XP_014291738.1	7.03
uncharacterized protein LOC106870141	XP_014771619.1	14.6
uncharacterized serine-rich protein C215.13-like	XP_014285619.1	5.9
vasotab-like	XP_014283914.1	22.7
vasotab-like	XP_014280129.1	14.6
venom protease	XP_014271293.1	5.8
venom serine protease	XP_014292641.1	6.7
venom serine protease 34-like	XP_014272550.1	22.2
venom serine protease-like	XP_014286910.1	17.4
venom serine protease-like	XP_014291671.1	6.6
YLP motif-containing protein 1-like isoform X1	XP_014286200.1	8.2
zinc finger BED domain-containing protein 1-like	XP_014287375.1	1.86
