# Supplementary material for: The Principal Salivary Gland Is the Primary Source of Digestive Enzymes in the Saliva of the Brown Marmorated Stink Bug, Halyomorpha halys
Source: Front Physiol. 2019 Oct 11;10:1255. doi: 10.3389/fphys.2019.01255 (PMC6797616; doi:10.3389/fphys.2019.01255)
Supplement: Supplementary file 5 [file Table_5.xlsx]

## Sheet: final
Supplementary Table 5: Comparison of highly transcribed proteases and nucleases in N. viridula and H. halys
H. halys contig ID	Putative enzyme	Hit	N. viridula protein ID	Identity			RPKM(BMSB/SGSB)
				BMSB/SGSB	BMSB/hit	SGSB/hit	ASG	ASG	PSG	PSG	Gut	Gut
Aminopeptidase-7	aminopeptidase N-like	XP_014284768.1	SGSB_Aminopeptidase-3	0.746	0.79	0.596	13.36	1.55	7.66	26.39	2773.34	1272.79
Aminopeptidase-29	putative aminopeptidase W07G4.4 isoform X2	XP_014294687.1	SGSB_Aminopeptidase-21	0.918	1	0.918	51.51	51.92	35.43	166.84	196.7	84.69
Peptidase -18	carboxypeptidase Y	XP_014273743.1	SGSB_Carboxypeptidase-7	0.706	0.987	0.704	180.99	117.94	89.77	31.9	196.79	55.63
Peptidase -9	carboxypeptidase B-like	XP_014277059.1	SGSB_Carboxypeptidase-2	0.62	0.987	0.628	3.16	3.6	522.1	3632.62	0.48	1.48	ws
Peptidase -5	carboxypeptidase B-like	XP_014275318.1	SGSB_Carboxypeptidase-1	0.786	1	0.786	27.41	49.19	5081.11	1551.92	4.62	10.49	ws/ss
Peptidase -8	carboxypeptidase B-like	XP_014289166.1	SGSB_Carboxypeptidase-3	0.938	0.997	0.941	343.12	441.26	1.47	8.54	1.22	3.44
Peptidase -35	venom serine carboxypeptidase-like	XP_014278763.1	SGSB_Carboxypeptidase-14	0.701	0.984	0.701	0.71	0.1	0.02	0.3	173.43	58.35
Peptidase -3	cytosolic non-specific dipeptidase	XP_014287831.1	SGSB_Dipeptidase-3	0.925	1	0.925	13.76	7.69	8.16	3.62	187.36	54.1
Cathepsin-1	cathepsin B-like	XP_014290817.1	SGSB_Cathepsin-5	0.835	0.991	0.838	276.28	47.26	5.53	14.32	16.18	11.39
Cathepsin-3	cathepsin B-like	XP_014289457.1	SGSB_Cathepsin-2	0.781	1	0.781	38.86	3.49	5.17	21.64	9063.68	2885.07
Cathepsin-8	lysosomal aspartic protease-like	XP_014291072.2	SGSB_Cathepsin-8	0.789	0.989	0.785	129.51	43.41	41.47	56.4	19.21	95.59
Cathepsin-9	cathepsin D	XP_014291624.1	SGSB_Cathepsin-10	0.798	0.997	0.795	0.87	0.05	0.08	0.28	209.08	49.15
Cathepsin-15	cathepsin L1	XP_014279027.1	SGSB_Cathepsin-13	0.922	1	0.922	487.63	166.64	140	46.45	37.02	11.96
Cathepsin-19	cathepsin L1-like	XP_014290635.1	SGSB_Cathepsin-15	0.628	0.949	0.602	41.12	12.14	0.56	9.59	106.06	500.24
Cathepsin-20	cathepsin L1-like	XP_014282105.1	SGSB_Cathepsin-29	0.762	0.99	0.772	30.89	8.24	2.74	56.62	4263.22	10424.2
Cathepsin-21	cathepsin L1-like	XP_014282137.1	N/A		0.987		9.95		2.37		3927.58
Cathepsin-23	cathepsin L1-like	XP_014282112.1	SGSB_Cathepsin-16	0.756	0.969	0.768	15.88	17.15	4.65	154.22	3600.21	19586.6
Cathepsin-24	cathepsin L1-like	XP_014292129.1	SGSB_Cathepsin-30	0.798	1	0.798	6.92	0.64	5.37	5.34	478.82	318.69
Cathepsin-25	cathepsin L1-like	XP_014281793.1	SGSB_Cathepsin-32	0.879	1	0.879	18.85	8.76	9.5	9.55	13836.5	14549.2	ws
Cathepsin-27	cathepsin L1-like	XP_014292127.1	SGSB_Cathepsin-22	0.89	1	0.89	316.34	0.39	6.16	36.02	1.12	0.6	ws
Cathepsin-28	cathepsin L1	XP_014281817.1	N/A		0.506		3.22		1.17		2032.54
Cathepsin-29	cathepsin L1-like	XP_014292125.1	SGSB_Cathepsin-20	0.659	1	0.659	2.83	0.31	0.41	4.52	844.28	239.88
Cathepsin-30	cathepsin L1-like	XP_014293523.1	N/A		0.993		1.07		0.2		180.75
Cathepsin-34	cathepsin L1-like	XP_014286294.1	SGSB_Cathepsin-19	0.469	1	0.469	0.02	0.33	0	0.75	2.16	419.75
Cathepsin-39	cathepsin L1 isoform X1	XP_014292798.1	SGSB_Cathepsin-34	0.752	1	0.752	2.15	0.11	0.36	1.03	917.71	135.18
Cathepsin-46	cathepsin L1-like isoform X3	XP_014282109.1	SGSB_Cathepsin-36	0.772	0.856	0.793	0.37	1.76	0	11.96	188.97	2020.93
Cathepsin-53	cysteine proteinase 7-like isoform X3	XP_014292143.1	N/A		0.758		10578.4		18.15		7.58
Cathepsin-54	digestive cysteine proteinase 1	XP_014283673.1	SGSB_Cathepsin-42	0.887	1	0.887	6.75	3.36	1.34	7.73	847.94	430.62
Cathepsin-55	digestive cysteine proteinase 1-like	XP_014273707.1	SGSB_Cathepsin-new	0.74	1	0.74	375.58	113.81	6.12	11.13	1167.76	595.83
Cathepsin-56	digestive cysteine proteinase 2-like isoform X1	XP_014278884.1	N/A		0.819		165.24		20.85		15.4
Cathepsin-57	putative cysteine proteinase CG12163 isoform X1	XP_014278765.1	SGSB_Cathepsin-38	0.822	1	0.822	71.12	83.99	20.7	26.74	446.78	150.57	ss
Chymotrypsin-1	chymotrypsin-1-like	XP_014274701.1	SGSB_Chymotrypsin-2	0.66	0.792	0.782	36.78	4.17	7502.07	5496.19	5.45	3.55	ws
Chymotrypsin-2	chymotrypsin-1-like	XP_014272491.1	SGSB_Chymotrypsin-5	0.81	0.996	0.813	8.37	3.15	1586.36	1573.89	1.17	1.14	ws
Chymotrypsin-3	chymotrypsin-1-like	XP_014274702.1	N/A		1		25.01		1809.5		3.19		ws
Trypsin-2	trypsin-1-like	XP_014290737.1	SGSB_Trypsin-1	0.776	0.996	0.776	0.77	0.09	0.2	1.06	268.26	88.43
Trypsin-20	venom protease	XP_014271293.1	SGSB_Trypsin-6	0.77	1	0.77	22.47	2.36	3.5	0.52	5.93	0.62	ss
Trypsin-23	venom serine protease-like	XP_014286426.1	SGSB_Trypsin-23	0.857	0.912	0.786	7.11	4.17	912.12	1954.99	1.96	1.46	ws
Trypsin-24	venom serine protease-like	XP_014280682.1	SGSB_Trypsin-22	0.739	0.996	0.735	4.42	11.68	605.69	5454.57	0.8	5.82	ws
Trypsin-26	putative serine protease K12H4.7 isoformX1	XP_014271417.1	SGSB_Trypsin-26	0.842	0.976	0.863	12.96	1.47	0.61	4.82	103.21	261.96
Trysin-36	venom protease-like isoform X2	XP_014285104.1	SGSB_Trypsin-9	0.63	1	0.63	33.98	3.49	0.86	0.47	3.18	5.16	ws
Trypsin-38	venom serine protease	XP_014289625.1	SGSB_Trypsin-17	0.709	0.906	0.643	3.61	1.7	593.27	1362.33	1.21	0.78	ws
Trypsin-39	venom serine protease-like	XP_014293119.1	SGSB_Trypsin-26	0.766	1	0.766	9.23	0.6	1762.04	302.08	1.51	0.27	ws
Trypsin-40	venom serine protease-like	XP_014286910.1	SGSB_Trypsin-28	0.745	1	0.745	14.77	11.66	2812.85	312.33	2.95	2.43	ss
Trypsin-41	venom serine protease-like	XP_014292325.1	SGSB_Trypsin-27	0.832	1	0.832	538.65	3.15	11.87	2.2	0.82	0.11	ws
Trypsin-42	venom serine protease-like	XP_014291671.1	N/A		1		19.03		3550.97		4.37		ws/ss
Trypsin-43	venom serine protease-like	XP_014289432.1	SGSB_Trypsin-25	0.823	0.99	0.73	123.02	20.23	0.5	14.96	0.68	3.82	ws
Trypsin-44	venom serine protease 34-like	XP_014277254.1	SGSB_Trypsin-20	0.683	0.686	0.791	50.78	17.28	10209	7467.11	14.24	7.33	ws/ss
Trypsin-45	CLIP domain-containing serine protease 2-like	XP_014272550.1	SGSB_Trypsin-19	0.771	0.944	0.75	65.68	30.66	13245.3	20946.7	12.1	14.07	ws/ss
Trypsin-47	venom serine protease-like	XP_024218266.1	N/A		0.84		101.21		166.27		0.16		ws
Trypsin-48	venom serine protease	XP_014292641.1	SGSB_Trypsin-24	0.754	1	0.754	2266.41	40.45	17.2	106.14	1.92	1.15	ws/ss
Others-4	aspartic proteinase A3-like	XP_014274641.1	SGSB_Cathepsin-11	0.784	1	0.784	12.02	1.58	2.07	8.72	1575.45	940.62
Others-5	aspartic proteinase A3 isoform X2	XP_014278873.1	SGSB_aspartic proteinase-4	0.74	1	0.74	0.83	25.4	0.11	5.89	173.2	17.65
Others-6	aspartic proteinase oryzasin-1-like isoform X1	XP_014290481.1	SGSB_aspartic proteinase-5	0.584	1	0.584	0.48	0.16	0.09	1.74	107.57	68.5
Others-10	lysosomal aspartic protease	XP_014282604.1	SGSB_aspartic proteinase-7	0.828	1	0.828	153.24	37.63	4.17	6.96	77.35	46.16
Endoribonuclease-6	endoribonuclease Dicer isoform X2	XP_014275311.1	SGSB_Endoribonuclease-C5	0.835	1	0.835	30.83	28.89	9.41	44.19	25.5	45.2
Nucleotidase-17	cytosolic purine 5'-nucleotidase isoform X2	XP_014288064.1	SGSB_Nucleotidase-C13	0.971	0.985	0.964	57.31	50.37	6.73	13.54	21.86	21.29
Nucleotidase-20	cytosolic purine 5'-nucleotidase isoform X3	XP_014288065.1	SGSB_Nucleotidase-C15	0.919	0.962	0.914	74.53	47.03	8.92	13.45	25.33	22.96
Nuclease-3	putative nuclease HARBI1	XP_014292439.1	N/A		1		20.2		10.57		33.54
Nuclease-12	staphylococcal nuclease domain-containing protein 1	XP_014278165.1	SGSB_Nucleotidase-C18	0.956	1	0.956	51.98	77.84	61.03	1.67	86.97	34.22
Ribonuclease-8	PAN2-PAN3 deadenylation complex subunit PAN3 isoform X1	XP_014290262.1	SGSB_ Ribonuclease-C6	0.937	1	0.937	22.02	24.14	8.68	10.09	26.94	11.88
Exoribonuclease-13	RNA exonuclease 1 homolog isoform X1	XP_014288889.1	SGSB_Exoribonuclease-C14	0.947	1	0.947	21.16	124.61	10.09	38.21	17.17	26.9
Exoribonuclease-16	RNA exonuclease 4	XP_014282968.1	SGSB_Exoribonuclease-C15	0.85	0.989	0.846	7	16.77	6.62	6.1	22.15	4.57
Ribonuclease-3	plancitoxin-1/deoxyribonuclease ii	XP_014283137.1	SGSB_ Ribonuclease-new	0.81	0.99	0.81	25.31	0.93	0.59	0.93	146.37	38.06
Ribonuclease-30	ribonuclease kappa-B-like	XP_014274952.1	SGSB_ Ribonuclease-C18	0.957	1	0.957	243.2	314.67	13.77	26.98	117.26	224.33
Ribonuclease-31	ribonuclease Oy-like	XP_014273779.1	SGSB_ Ribonuclease-C20	0.719	1	0.719	20.56	9.19	3112.01	4320.68	7.83	44.57	ws
Ribonuclease-38	ribonuclease T2 isoform X1	XP_014291105.1	SGSB_ Ribonuclease-C27	0.857	1	0.857	19.63	27.6	5.56	8.18	77.28	24.69
Ribonuclease-40	rutC family protein UK114	XP_014276051.1	SGSB_ Ribonuclease-C28	0.833	1	0.833	47.24	6.88	0.96	2.7	115.19	40.04
